# Supplementary material for: Capsular Switching and ICE Transformation Occurred in Human Streptococcus agalactiae ST19 With High Pathogenicity to Fish
Source: Front Vet Sci. 2018 Nov 13;5:281. doi: 10.3389/fvets.2018.00281 (PMC6242859; doi:10.3389/fvets.2018.00281)
Supplement: Supplementary file 2 [file Table_2.XLSX]

## Sheet: ICESag5H001IQ
Supplementary Table 2 The comparison of genetic structure between ICESagLZF001IQ and ICESpn529IQ
ICESag5H001IQ		ICESpn529IQ		Function	Remarks
Gene	Length	Gene	percent identity
54	400	69	62.72	Integrase
53	76	68	75.68	hypothetical protein
52	75	67	56.92	Transcriptional regulator, Cro/CI family
51	622	66	51.1	Tn5252, relaxase
50	122	65	61.98	Tn5252, Orf 9 protein
49	121	64	47.06	Tn5252, Orf 10 protein
48	833	63	100	Putative phosphoesterase
47	254	62	100	zeta toxin PezT	TA pair
46	159	61	100	antitoxin PezA
45	91	60	100	hypothetical protein
44	128	59	100	unknown
43	78	58	100	unknown
42	362	57	100	Zn-finger, CHC2 type
41	214	56	100	hypothetical protein
40	66	55	100	hypothetical protein
39	99	54	100	hypothetical protein
38	95	53	98.94	unknown
37	2073	52	99.66	SNF2 family protein
36	137	51	100	calcium-binding protein, putative
35	214	50	100	ABC transporter, ATP-binding protein
34	674	49	96.43	immunity protein, probable
33	439	48	100	Transposase	IQ element
32	53	47	100	hypothetical protein
31	220	46	100	chloramphenicol acetyltransferase (catQ)
30	155	45	100	Uncharacterised protein family UPF0157
29	194	44	100	Nitroreductase
28	175	42	96.64	hypothetical protein
27	488	41	99.59	ABC-F type ribosomal protection protein, mel
26	406	40	99.01	macrolide-efflux protein I, mef(I)
25	524	39	99.04	Site-specific recombinase
24	101	38	99	Recombinase
23	38	37	100	Recombinase
22	520	36	100	Site-specific recombinase
21	72	35	100	hypothetical protein
20	315	34	100	N-acetylmuramoyl-L-alanine amidase domain protein
19	140	33	100	Holin
18	938	18	100	conserved domain protein	Tn5252 fragment
17	772	16	100	TrsE-like protein
16	120	15	100	hypothetical protein
15	285	14	100	Tn5252, Orf23
14	81	13	100	hypothetical protein
13	627	12	99.48	hypothetical protein
12	163	11	99.14	hypothetical protein
11	100	10	100	hypothetical protein
10	279	9	100	hypothetical protein with HTH-domain
9	197	8	100	hypothetical protein
8	196	7	98.97	hypothetical protein
7	78	6	98.7	hypothetical protein
6	127	5	100	hypothetical protein
5	150	4	100	hypothetical protein
4	453	3	99.78	DNA-cytosine methyltransferase
3	34		0	hypothetical protein
2	260	2	100	Replication initiation protein A
1	71	1	100	hypothetical protein
