# Supplementary material for: Capsular Switching and ICE Transformation Occurred in Human Streptococcus agalactiae ST19 With High Pathogenicity to Fish
Source: Front Vet Sci. 2018 Nov 13;5:281. doi: 10.3389/fvets.2018.00281 (PMC6242859; doi:10.3389/fvets.2018.00281)
Supplement: Supplementary file 3 [file Table_3.XLSX]

## Sheet: ICESagLZF001erm
Supplementary Table 3 The comparison of genetic structure between ICESagLZF001IQ and ICESp2905
ICESag5H001erm		ICESp2905		Function	Remarks
Gene	Length	Gene	percent identity
28	1380	37	73.3	hypothetical protein	Central region
27	330		0	Modification methylase ScrFIB
26	569	35	77.03	DNA topoisomerase III
25	739	34	59.78	Mature parasite-infected erythrocyte surface antigen (MESA) or PfEMP2
24	79	33	74.6	hypothetical protein
23	765	32	63.83	NLP/P60 family protein
22	751	31	87.73	TrsE-like protein
21	133		0	hypothetical protein
20	89	29	34.62	hypothetical protein
19	288	28	90.59	Tn5252, Orf23
18	549	27	99.45	Site-specific recombinase, RecB	erm(TR) fragment
17	75	26	100	hypothetical protein
16	243	25	100	hypothetical protein
15	344	24	100	hypothetical protein
14	176	23	100	hypothetical protein
13	58	22	100	conserved domain protein
12	547	21	100	mobilization/transfer protein
11	105	20	100	hypothetical protein
10	47	19	100	Cytidine deaminase (EC 3.5.4.5)
9	175	18	100	spectinomycin phosphotransferase
8	244	17	99.18	erythromycin resistance methylase, erm(TR)
7	44		0	hypothetical protein
6	444	15	99.08	MATE family of MDR efflux pumps, MatE
5	153	14	100	Transcriptional regulator, MarR family
4	126	13	100	hypothetical protein
3	73	12	100	hypothetical protein
2	53	11	100	hypothetical protein	Initial region
1	104	10	79.35	hypothetical protein
