# Supplementary material for: Capsular Switching and ICE Transformation Occurred in Human Streptococcus agalactiae ST19 With High Pathogenicity to Fish
Source: Front Vet Sci. 2018 Nov 13;5:281. doi: 10.3389/fvets.2018.00281 (PMC6242859; doi:10.3389/fvets.2018.00281)
Supplement: Supplementary file 4 [file Table_4.XLSX]

## Sheet: ICESagLZF006mega
Supplementary Table 4 The comparison of genetic structure between ICESagLZF006mega and ICESpy009
ICESagLZF006mega		ICESpy009		Function	Remarks
Gene	Length	Gene	percent identity
99	402	61	100	Integrase
98	128	60	100	hypothetical protein
97	73	59	100	Transcriptional regulator, Xre family
96	105	58	100	Mobile element protein
95	170	57	100	Mobile element protein
94	56	55	100	FIG01118749: hypothetical protein
93	165	54	100	hypothetical protein
92	84	53	100	Mobile element protein
91	580	52	100	Heterodimeric efflux ABC transporter, permease/ATP-binding subunit 2
90	582	51	100	Lipid A export ATP-binding/permease protein MsbA
89	342	48	100	hypothetical protein
88	157	47	100	predicted transcriptional regulator
87	82	46	100	Putative UV-damage repair protein UvrX	mega element
86	112	45	100	hypothetical protein
85	123	44	100	hypothetical protein
84	100	43	100	hypothetical protein
83	488	42	100	ABC-F type ribosomal protection protein => Msr(D)
82	406	41	99.75	Macrolide resistance, MFS efflux pump => Mef(A)
81	57	40	100	unknown
80	54	39	100	hypothetical protein
79	621	38	100	Relaxase
78	122	37	100	Tn5252, Orf 9 protein
77	120	36	100	Tn5252, Orf 10 protein
76	38	35	100	hypothetical protein
75	263		0	conserved domain protein
74	87	34	98.18	Mobile element protein
73	280	33	99.64	Mobile element protein
72	600	32	99.15	Putative phosphoesterase
71	231	31	100	Pleiotropic regulator of exopolysaccharide synthesis, competence and biofilm formation Ftr, XRE family
70	45	30	100	hypothetical protein
69	472	29	100	Putative UV-damage repair protein UvrX
68	123	28	100	hypothetical protein
67	100	27	100	hypothetical protein
66	96	26	100	hypothetical protein
65	132	25	99.24	unknown
64	72	24	100	unknown
63	363	23	100	Zn-finger, CHC2 type
62	213	22	100	hypothetical protein
61	97	21	100	hypothetical protein
60	100	20	100	unknown
59	1596	19	100	SNF2 family protein
58	498		0	Site-specific recombinase
57	556		0	Site-specific recombinase
56	555		0	Site-specific recombinase
55	52		0	hypothetical protein
54	139		0	hypothetical protein
53	195		0	Substrate-specific component BL0695 of predicted ECF transporter
52	235		0	Transmembrane component BL0694 of energizing module of predicted ECF transporter
51	506		0	Duplicated ATPase component BL0693 of energizing module of predicted ECF transporter
50	570		0	Heterodimeric efflux ABC transporter, permease/ATP-binding subunit 2
49	580		0	Heterodimeric efflux ABC transporter, permease/ATP-binding subunit 1
48	191		0	Transcriptional regulator, AcrR family
47	120		0	hypothetical protein
46	444		0	Uncharacterized archaeal coiled-coil protein
45	743		0	hypothetical protein
44	401		0	hypothetical protein
43	574		0	hypothetical protein
42	408		0	DNA-cytosine methyltransferase (EC 2.1.1.37)
41	354		0	DNA-cytosine methyltransferase (EC 2.1.1.37)
40	77		0	hypothetical protein
39	220		0	hypothetical protein
38	2784		0	hypothetical protein
37	318		0	Modification methylase ScrFIB (EC 2.1.1.37)
36	569		0	DNA topoisomerase III (EC 5.99.1.2)
35	732		0	Mature parasite-infected erythrocyte surface antigen (MESA) or PfEMP2
34	79		0	hypothetical protein
33	765		0	NLP/P60 family protein
32	749		0	TrsE-like protein
31	133		0	hypothetical protein
30	89		0	hypothetical protein
29	288		0	Tn5252, Orf23
28	72		0	hypothetical protein
27	104		0	hypothetical protein
26	191		0	hypothetical protein
25	594		0	TrsK-like protein
24	162		0	hypothetical protein
23	346		0	hypothetical protein
22	94		0	hypothetical protein
21	283		0	hypothetical protein
20	746	19	100	SNF2 family protein
19	184	18	100	unknown
18	64	17	100	calcium-binding protein, putative
17	1635	16	100	agglutinin receptor
16	198	15	100	hypothetical protein
15	935	14	99.89	conserved domain protein
14	784	13	100	TrsE-like protein
13	118	12	100	hypothetical protein
12	285	11	100	Tn5252, Orf23
11	81	10	100	hypothetical protein
10	607	9	100	hypothetical protein
9	163	8	99.38	hypothetical protein
8	194	7	100	hypothetical protein
7	78	6	100	hypothetical protein
6	128	5	100	hypothetical protein
5	114	4	99.12	FIG01114502: hypothetical protein
4	452	3	100	Modification methylase HgiDII
3	32		0	hypothetical protein
2	275	2	100	Replication initiation protein A
1	58	1	100	hypothetical protein
